# Supplementary material for: Reverse Phase Protein Array Profiling Identifies Recurrent Protein Expression Patterns of DNA Damage-Related Proteins across Acute and Chronic Leukemia: Samples from Adults and the Children’s Oncology Group
Source: Int J Mol Sci. 2023 Mar 13;24(6):5460. doi: 10.3390/ijms24065460 (PMC10056740; doi:10.3390/ijms24065460)
Supplement: Supplementary file 1 [file ijms-24-05460-s001.zip]

Archive with 1 entries (1 files):
- ijms-2226086-supplementary.pdf
